# Supplementary material for: Clinical Characterization and Predictive Factors for Progression in a Cohort of Patients with Interstitial Lung Disease and Features of Autoimmunity: The Need for a Revision of IPAF Classification Criteria
Source: Medicina (Kaunas). 2023 Apr 19;59(4):794. doi: 10.3390/medicina59040794 (PMC10146211; doi:10.3390/medicina59040794)
Supplement: Supplementary file 1 [file medicina-59-00794-s001.zip]

Archive with 1 entries (1 files):
- medicina-2223329-supplementary.pdf
